# Supplementary material for: Identification of a Four-lncRNA Prognostic Signature for Colon Cancer Based on Genome Instability
Source: J Oncol. 2021 Sep 21;2021:7408893. doi: 10.1155/2021/7408893 (PMC8478558; doi:10.1155/2021/7408893)
Supplement: Supplementary Materials — Suppl. Table 1: correlation between risk level and clinicopathologic characteristics of colon cancer patients. Suppl. Table 2: 153 genome-instability-related lncRNAs in colon cancer patients. Suppl. Table 3: the lncRNAs associated with genome instability significantly related to the prognosis of colon cancer patients analyzed by univariate Cox proportional hazard regression analysis . [file 7408893.f1.zip]

Archive with 4 entries (4 files):
- 7408893.f1/Supplementary description.docx
- 7408893.f1/supplementary table 1 (1).docx
- 7408893.f1/supplementary table 2 (1).docx
- 7408893.f1/supplementary table 3 (1).docx
